# Supplementary material for: Cardiovascular outcomes and safety associated with statin therapy for primary prevention in older adults with type 2 diabetes: A target trial emulation study
Source: PLoS Med. 2026 Jun 24;23(6):e1005136. doi: 10.1371/journal.pmed.1005136 (PMC13293410; doi:10.1371/journal.pmed.1005136)
Supplement: S1 Data — (XLSX) [file pmed.1005136.s005.xlsx]

## Sheet: Sheet1
Number of participants, statin initiators and CVD cases in each target trial in the sequence
Trial	Baseline	60-74 years old					75-84 years old					≥ 85 years old
		Partici-pants	Initiators		Non-initiators		Partici-pants	Initiators		Non-initiators		Partici-pants	Initiators		Non-initiators
			Initiators	CVD cases	Num of non-initiators	CVD cases		Initiators	CVD cases	Num of non-initiators	CVD cases		Initiators	CVD cases	Num of non-initiators	CVD cases
1	200901	118	61	17	57	8	23	17	7	6	2	5	3	2	2	2
2	200902	95	45	13	50	5	51	24	13	27	5	0	0	0	0	0
3	200903	126	62	24	64	16	33	21	8	12	5	4	2	2	2	1
4	200904	131	69	22	62	10	26	13	5	13	5	0	0	0	0	0
5	200905	117	56	17	61	17	47	25	12	22	5	7	4	2	3	3
6	200906	172	83	17	89	16	42	17	8	25	9	2	1	0	1	0
7	200907	280	157	42	123	26	87	44	13	43	20	2	2	2	0	0
8	200908	403	226	50	177	41	119	60	18	59	19	10	6	2	4	4
9	200909	482	255	50	227	57	87	48	22	39	15	13	6	3	7	2
10	200910	584	307	56	277	56	157	77	25	80	24	11	6	1	5	1
11	200911	983	505	85	478	96	232	110	40	122	44	8	3	2	5	2
12	200912	1122	593	96	529	104	303	157	55	146	48	27	13	5	14	8
13	201001	1038	549	76	489	100	298	162	67	136	46	16	11	7	5	3
14	201002	734	400	56	334	58	158	96	38	62	23	24	13	10	11	4
15	201003	1208	624	106	584	94	345	182	64	163	51	30	14	7	16	8
16	201004	1216	633	115	583	94	376	196	57	180	58	21	13	4	8	3
17	201005	1181	625	88	556	88	336	174	61	162	63	17	9	4	8	4
18	201006	1185	630	98	555	88	324	173	52	151	47	25	12	4	13	4
19	201007	1301	681	100	620	115	408	214	78	194	69	46	17	1	29	9
20	201008	1308	692	109	616	88	394	204	65	190	65	37	21	10	16	8
21	201009	1325	692	102	633	93	374	186	53	188	54	32	15	6	17	7
22	201010	1347	715	88	632	96	317	176	43	141	57	31	15	6	16	10
23	201011	1345	694	92	651	117	414	196	70	218	83	21	13	7	8	2
24	201012	1335	703	100	632	87	414	207	55	207	63	32	18	7	14	1
25	201101	1572	786	112	786	115	475	243	71	232	60	42	22	6	20	4
26	201102	1160	644	73	516	73	345	186	56	159	44	27	15	8	12	3
27	201103	1856	944	121	912	150	569	300	92	269	88	52	32	14	20	6
28	201104	1540	782	101	758	103	519	258	73	261	69	60	31	10	29	11
29	201105	1631	843	112	788	112	530	268	74	262	83	58	29	12	29	9
30	201106	1553	786	88	767	104	495	246	60	249	59	55	28	7	27	9
31	201107	1545	772	96	773	96	441	243	66	198	73	61	27	12	34	16
32	201108	1677	852	95	825	128	522	277	75	245	67	68	33	10	35	12
33	201109	1563	787	73	776	113	480	235	52	245	74	53	26	12	27	8
34	201110	1604	831	92	773	108	444	229	65	215	54	35	20	7	15	5
35	201111	1697	841	87	856	116	427	228	59	199	59	47	27	8	20	5
36	201112	1583	804	101	779	102	473	244	62	229	60	19	12	2	7	4
37	201201	1536	780	88	756	97	475	224	49	251	54	56	25	6	31	9
38	201202	1898	926	98	972	108	543	274	67	269	79	56	34	10	22	8
39	201203	2021	1016	116	1005	108	681	333	84	348	82	78	41	11	37	11
40	201204	1493	756	76	737	84	487	247	77	240	75	51	23	11	28	13
41	201205	1776	903	87	873	109	622	303	62	319	83	70	39	13	31	12
42	201206	1806	913	95	893	90	539	251	54	288	71	59	31	13	28	4
43	201207	1586	802	84	784	88	406	209	58	197	50	61	29	10	32	13
44	201208	1800	874	74	926	89	433	205	46	228	72	52	28	7	24	4
45	201209	1467	718	70	749	75	446	217	42	229	52	36	18	5	18	7
46	201210	1408	693	62	715	85	380	191	37	189	52	48	22	10	26	7
47	201211	1613	773	79	840	82	480	232	46	248	63	45	25	5	20	9
48	201212	1436	722	73	714	83	402	200	45	202	53	46	20	2	26	12
49	201301	1739	847	60	892	90	509	253	58	256	61	77	36	14	41	13
50	201302	1197	608	39	589	47	319	165	33	154	33	33	21	9	12	1
51	201303	1517	745	58	772	64	440	221	49	219	52	67	33	10	34	10
52	201304	1682	814	59	868	77	442	218	58	224	40	47	27	4	20	9
53	201305	1580	775	61	805	82	478	236	40	242	45	79	33	7	46	16
54	201306	1415	685	61	730	56	419	209	42	210	39	41	21	4	20	5
55	201307	1557	774	61	783	82	465	227	45	238	70	52	27	6	25	10
56	201308	1439	717	67	722	77	434	223	32	211	43	56	27	6	29	7
57	201309	1361	683	50	678	48	391	196	28	195	41	50	29	5	21	7
58	201310	1534	758	51	776	69	483	232	42	251	56	79	37	4	42	11
59	201311	1578	771	64	807	65	436	210	40	226	48	58	25	7	33	8
60	201312	1494	724	52	770	62	509	238	45	271	54	57	32	7	25	9
61	201401	1590	773	50	817	63	394	199	33	195	40	74	34	10	40	13
62	201402	1220	582	34	638	59	350	188	28	162	33	63	28	11	35	10
63	201403	1623	758	49	865	55	478	232	43	246	46	74	36	4	38	8
64	201404	1312	647	42	665	52	412	198	30	214	35	62	31	7	31	8
65	201405	1525	741	32	784	58	422	207	30	215	37	58	25	5	33	7
66	201406	1357	657	45	700	46	377	193	34	184	29	46	23	5	23	8
67	201407	1405	682	38	723	58	365	189	29	176	32	78	34	7	44	15
68	201408	1291	613	38	678	45	355	175	36	180	33	73	34	9	39	7
69	201409	1293	617	35	676	47	365	175	33	190	44	60	31	6	29	8
70	201410	1362	651	29	711	49	390	197	26	193	31	56	30	9	26	4
71	201411	1243	599	40	644	38	421	203	24	218	37	51	23	5	28	8
72	201412	1259	627	25	632	41	381	177	24	204	26	58	28	5	30	8
73	201501	1300	640	28	660	42	428	202	25	226	41	104	45	10	59	9
74	201502	1029	514	22	515	28	244	125	11	119	15	52	28	6	24	6
75	201503	1354	660	29	694	37	358	173	23	185	25	52	24	2	28	2
76	201504	1135	555	19	580	34	353	165	18	188	32	62	31	5	31	6
77	201505	1103	545	18	558	34	342	162	20	180	21	79	36	10	43	13
78	201506	1215	587	28	628	41	342	161	14	181	22	70	35	5	35	7
79	201507	1280	595	27	685	30	274	134	19	140	16	52	29	5	23	7
80	201508	1099	536	22	563	38	306	143	14	163	30	28	19	3	9	2
81	201509	1064	527	30	537	31	290	138	17	152	23	52	25	5	27	8
82	201510	1085	520	34	565	29	264	126	14	138	15	45	22	7	23	5
83	201511	1112	544	21	568	36	288	140	14	148	19	40	21	5	19	8
84	201512	1174	564	26	610	31	301	150	20	151	19	57	25	5	32	6
